# Supplementary material for: Impaired autonomic function and somatosensory disturbance in patients with treated autoimmune thyroiditis
Source: Sci Rep. 2024 May 29;14:12358. doi: 10.1038/s41598-024-63158-w (PMC11137073; doi:10.1038/s41598-024-63158-w)
Supplement: Supplementary file 1 — Supplementary Information 1. [file 41598_2024_63158_MOESM1_ESM.xlsx]

## Sheet: ProSciCard_T_HRV_Data
	ID	Dekade	Diagnose	Geschlecht	Laenge	Masse	BMI	SubstDauer	EuthDauer	Dosis	SD.Volumen	echoarm	inhomogen	TSH	FT4	FT3	TgAK	TPO.AK	TRAK	HbA1c	VitB12	ProSciCard.HR_Ruhe	ProSciCard.SD.RR_Ruhe	ProSciCard.VK_Ruhe	ProSciCard.RMSSD_Ruhe	ProSciCard.HRV.Index_Ruhe	ProSciCard.TINN_Ruhe	ProSciCard.Ruhe.erfuellt	ProSciCard.vaso	ProSciCard.baro	ProSciCard.resp	Gerritsen	ProSciCard.Powerspektrum.erfuellt	ProSciCard.HR_Atmung	ProSciCard.SD.RR_Atmung	ProSciCard.VK_Atmung	ProSciCard.RMSSD_Atmung	ProSciCard.R.Rmax.R.Rmin_Atmung	ProSciCard.R.Rmax.R.Rmin_Atmung.1	ProSciCard.MCR_Atmung	ProSciCard.HRV.Index_Atmung	ProSciCard.TINN_Atmung	ProSciCard.Atmung.erfuellt	ProSciCard.R.Rmax.R.Rmin_Valsalva	ProSciCard.HRV.Index_Valsalva	ProSciCard.TINN_Valsalva	ProSciCard.Valsalva.erfuellt	ProSciCard.R.Rmax.R.Rmin_Ewing	ProSciCard.HRV.Index_Ewing
1	1	50-60	AIT	w	146	68	31.9009	0	2	0	21.8	0	1	0.86	8	5.7	88	>3000	<1	5.4	NA	69.89	44.72	5.21	32.25	10.61	242.19	ja	4.77	1.96	1.38	0.586826	ja	85.95	46.26	6.63	31.65	336	1.91	0.028	8.46	179.69	nein	1.6	15	62.5	ja	1.41	10
2	2	50-60	AIT	w	158	83	33.2479	0	55	0	19.7	1	1	0.9	9	5.4	40	<30	<1	NA	NA	70.13	56.31	6.58	56.61	15.35	281.25	ja	4.26	2.24	7.78	0.223553	nein	69.7	105.68	12.28	61.12	60	8.52	0.045	15.771	210.94	ja	1.24	10	54.69	ja	1.29	5.5
3	3	50-60	AIT	w	165	56	20.5693	11	10	75	6.6	1	1	0.92	12	3.9	99	1200	<1	NA	NA	NA	NA	NA	NA	NA	NA	NA	NA	NA	NA	NA	NA	NA	NA	NA	NA	NA	NA	NA	NA	NA	NA	3.17	20	46.87	ja	1.93	8.33
4	4	30-40	AIT	w	168	62	21.9671	2	1.5	62.5	5.9	0	1	2.44	10	5	<20	>3000	<1	NA	NA	57.37	73.92	7.07	77.83	18.06	320.31	ja	1.68	2.03	5	0.288762	ja	NA	NA	NA	NA	NA	NA	NA	NA	NA	NA	3.75	12	70.31	ja	1.36	7.14
5	5	50-60	AIT	w	180	80	24.6914	25	0	150	2.36	1	1	14.07	8	4.2	62	390	<1	NA	NA	55.74	43.37	4.03	45.11	13.33	218.75	ja	0.82	1.3	1.29	0.501931	ja	56.47	61.22	5.76	37.04	180	1.18	0.003	11	171.87	nein	1.23	7.5	101.56	ja	1.21	6.25
6	6	20-30	AIT	w	167	68	24.3824	3	15	50	19	0	1	1.26	10	5.3	44	742	<1	5	779	68.12	50.1	5.69	40.09	12.59	257.81	ja	3.76	1.07	2.34	0.313783	ja	71.13	69.36	8.22	33.82	219	1.3	0.034	9.17	132.81	ja	1.29	12	70.31	ja	1.51	12.5
7	7	10-20	AIT	w	169	59	20.6575	1.5	1	75	24.5	0	1	1.33	11	5.6	113	>3000	<1	5.3	NA	NA	NA	NA	NA	NA	NA	NA	NA	NA	NA	NA	NA	NA	NA	NA	NA	NA	NA	NA	NA	NA	NA	NA	NA	NA	NA	NA	NA
8	8	20-30	AIT	w	168	80	28.3447	0	1	0	34.2	1	1	5.37	6	4.6	159	2006	<1	NA	211	74.24	37.4	4.63	23.69	10.97	187.5	ja	2.96	1.8	1.69	0.515759	ja	77.29	66.11	8.52	28.26	203	1.27	0.038	13.75	242.19	ja	1.5	12	125	ja	1.29	8.33
9	9	50-60	AIT	w	153	64	27.3399	42	1.5	75	1	1	1	0.47	12	4	112	<30	<1	5.3	323	74.9	35.75	4.46	23.7	10	195.31	ja	7.46	4.5	0.85	0.841121	ja	68.55	139.61	15.95	71.06	898	3.21	0.074	15.71	85.94	ja	1.18	7.5	132.81	ja	1.21	10
10	10	50-60	AIT	w	169	64	22.4082	0	54	0	12	0	1	2.87	6	4.4	<20	>3000	<1	5.4	357	52.75	75.49	6.64	74.76	13.79	304.69	ja	3.11	3.65	3.78	0.491252	ja	NA	NA	NA	NA	NA	NA	NA	NA	NA	NA	1.31	12	62.5	ja	1.23	7.14
11	11	40-50	AIT	w	175	72	23.5102	17	3	88	4.17	1	1	1.65	10	4.2	40	381	<1	NA	NA	NA	NA	NA	NA	NA	NA	NA	NA	NA	NA	NA	NA	NA	NA	NA	NA	NA	NA	NA	NA	NA	NA	NA	NA	NA	NA	1.28	8.33
12	12	> 60	AIT	w	163	80	30.1103	11	3	100	39.5	1	1	0.92	11	4.7	36	1693	<1	6.8	NA	52.52	26.3	2.3	25.09	6.77	156.25	ja	0.25	0.17	0.42	0.288136	ja	52.6	40.77	3.57	30.18	172	1.15	0.033	10	148.44	ja	0.99	5.45	85.94	nein	1.12	5.56
13	13	> 60	AIT	w	165	75	27.5482	17	2.25	50	4.59	1	1	1.06	9	4.4	<20	80	<1	NA	NA	63.64	33.89	3.59	27.95	9.41	171.87	ja	0.96	0.53	0.77	0.407692	ja	80.55	102.88	13.81	36.13	529	2.53	0.028	13.75	109.73	nein	1.16	8.57	140.62	ja	1.18	7.14
14	14	50-60	AIT	w	165	65	23.8751	7	6	125	3	0	1	0.01	13	6.3	63	439	<1	NA	NA	64.68	52.95	5.71	24.47	12.5	250	ja	3.24	0.99	0.94	0.512953	ja	69.79	58.01	6.75	31.95	367	1.69	0.038	15.71	195.31	ja	1.21	7.5	78.12	ja	1.22	7.14
15	15	40-50	AIT	w	163	62	23.3355	21	1	125	7.6	0	1	0.77	9	5.8	88	1649	<1	5.3	NA	74	34.59	4.27	18.92	10.31	179.69	ja	3.36	3.35	1.17	0.74115	ja	86.13	43.35	6.22	20.36	219	1.47	0.041	7.33	187.5	ja	2.32	12	62.5	ja	1.28	10
16	16	20-30	AIT	w	164	59	21.9363	0.17	0	100	5.7	1	1	0.86	11	5.2	k.A.	1654	<1	5.2	NA	NA	NA	NA	NA	NA	NA	NA	NA	NA	NA	NA	NA	NA	NA	NA	NA	NA	NA	NA	NA	NA	NA	NA	NA	NA	NA	NA	NA
17	17	20-30	AIT	w	164	72	26.7698	16	1	162.5	7.8	1	1	0.68	13	4.8	<20	2664	<1	5	364	NA	NA	NA	NA	NA	NA	NA	NA	NA	NA	NA	NA	NA	NA	NA	NA	NA	NA	NA	NA	NA	NA	NA	NA	NA	NA	NA	NA
18	18	40-50	AIT	w	173	110	36.7537	0	0	0	0	0	0	1.98	6	3.6	<20	1211	<1	NA	NA	NA	NA	NA	NA	NA	NA	NA	NA	NA	NA	NA	NA	NA	NA	NA	NA	NA	NA	NA	NA	NA	NA	NA	NA	NA	NA	NA	NA
19	19	50-60	AIT	w	178	84	26.5118	1	1	88	12.5	1	1	1.16	15	4.2	>3000	109	<1	5.1	240	NA	NA	NA	NA	NA	NA	NA	NA	NA	NA	NA	NA	NA	NA	NA	NA	NA	NA	NA	NA	NA	NA	NA	NA	NA	NA	NA	NA
20	20	20-30	AIT	m	178	84	26.5118	1	0	100	0	0	0	1.46	12	6.4	416	38	<1	NA	NA	84.05	68.47	9.59	34.88	15.07	296.87	ja	10.53	9.69	7.52	0.563045	ja	90.48	112.2	16.92	49.57	398	1.73	0.107	15.1	132.81	ja	1.57	8.57	70.31	ja	1.6	10
21	21	60-70	AIT	w	172	68	22.9854	0	0	0	17.3	0	1	1.51	8	5.1	190	<20	<1	NA	518	NA	NA	NA	NA	NA	NA	NA	NA	NA	NA	NA	NA	NA	NA	NA	NA	NA	NA	NA	NA	NA	NA	NA	NA	NA	NA	NA	NA
22	22	50-60	AIT	w	174	89	29.3962	7	7	75	3.7	1	1	2.18	11	5.6	111	106	<1	5.4	NA	NA	NA	NA	NA	NA	NA	NA	NA	NA	NA	NA	NA	NA	NA	NA	NA	NA	NA	NA	NA	NA	NA	NA	NA	NA	NA	NA	NA
23	23	40-50	AIT	w	177	87	27.7698	8	0	150	0	0	0	2.83	10	5	302	25	< 1	NA	NA	NA	NA	NA	NA	NA	NA	NA	NA	NA	NA	NA	NA	NA	NA	NA	NA	NA	NA	NA	NA	NA	NA	NA	NA	NA	NA	NA	NA
24	37	20-30	AIT	w	158	60	24.0346	0.8	NA	50	7.9	0	1	4.61	10	5.4	108	742	<1	5.4	NA	58.81	94.36	9.25	81.82	19.67	304.69	ja	9.95	10.04	6.72	0.599045	ja	67.9	117.31	13.28	60.62	516	2.02	0.056	18.33	156.25	ja	NA	NA	NA	NA	NA	NA
25	38	60-70	AIT	m	185	110	32.1402	13	13	125	4.7	1	1	0.48	9	5.1	<20	<30	<1	5.5	NA	53.39	40.09	3.57	40.82	9.57	140.62	ja	0.89	0.73	1.01	0.41954	ja	62.13	195.53	20.25	69.39	758	2.7	0.085	22	31.25	nein	NA	NA	NA	NA	1.25	10
26	44	50-60	AIT	w	167	52	18.6453	NA	NA	0	8.3	0	1	1.71	8	5.1	34	106	<1	NA	NA	60.98	36.4	3.7	22.87	11.77	17.5	ja	1.09	1.27	0.81	0.610577	ja	72.85	84.21	10.22	44.4	281	1.39	0.065	18.33	265.62	ja	2.98	15	109.37	ja	1.1	10
27	24	40-50	Gesund	w	175	65	21.2245	NA	NA	0	NA	NA	NA	2.25	8	6	< 30	< 20	< 1	NA	NA	69.51	80.04	9.27	44.38	11.97	218.75	ja	22.86	26.87	24.78	0.520232	ja	NA	NA	NA	NA	NA	NA	NA	NA	NA	NA	1.4	10	46.87	ja	1.33	10
28	25	30-40	Gesund	w	172	58	19.6052	NA	NA	0	NA	NA	NA	0.9	8	5.5	< 30	31	< 1	NA	NA	69.39	51.91	6	46	9.94	234.37	ja	2.57	1.91	2.31	0.452607	ja	69.03	115.2	13.25	85.22	719	2.77	0.071	13.75	70.31	ja	1.48	10	117.19	ja	1.1	7.14
29	26	40-50	Gesund	m	182	90	27.1706	NA	NA	0	7	0	0	1.77	8	5.2	< 30	< 20	< 1	4.6	195	61.64	73.1	7.51	47.26	19.37	312.5	ja	4.38	4.69	3.22	0.59292	ja	63.39	68.36	7.22	41.68	547	2.46	0.038	7.86	93.75	ja	1.67	12	117.19	ja	1.38	12.5
30	27	30-40	Gesund	m	178	75	23.6713	NA	NA	0	NA	NA	NA	1.19	8	5.2	< 30	< 20	< 1	NA	NA	67.57	45.61	5.14	27.95	10.9	242.19	ja	1.79	1.96	2.37	0.452656	ja	71.97	98.59	11.83	52.49	328	1.46	0.075	15.71	93.75	ja	1.25	10	93.75	ja	1.2	8.33
31	28	30-40	Gesund	w	NA	NA	NA	NA	NA	0	NA	NA	NA	1.98	6	4.6	69	< 20	1.5	NA	NA	85.05	42.73	6.06	26.37	10.95	210.94	ja	7.21	3.38	3.53	0.489146	ja	81.11	102.83	13.9	67.76	586	2.33	0.065	13.75	62.5	ja	1.18	10	140.62	nein	1.48	7.14
32	29	20-30	Gesund	w	172	70	23.6614	NA	NA	0	NA	NA	NA	1.65	7	4.5	< 30	< 20	< 1	5.3	NA	68.89	58.38	7.7	56.94	15.5	273.44	ja	5.18	5.93	4.65	0.560491	ja	74.2	121.53	15.03	72.6	398	1.64	0.083	18.33	101.56	ja	1.79	12	93.75	ja	1.22	7.14
33	30	20-30	Gesund	w	175	78	25.4694	NA	NA	0	NA	NA	NA	1.04	7	5.2	< 30	< 20	< 1	5.8	NA	63.27	68.47	7.22	47.98	15.7	289.06	ja	6.95	3.84	1.85	0.674868	ja	NA	NA	NA	NA	NA	NA	NA	NA	NA	NA	NA	NA	NA	NA	2.47	12.5
34	31	20-30	Gesund	w	168	60	21.2585	NA	NA	0	NA	NA	NA	1.68	9	5.7	<30	<20	<1	NA	NA	75.86	45.95	5.81	42.08	11.21	218.75	ja	2.27	4.23	7.99	0.346154	ja	82.98	93.93	12.99	50.87	625	2.67	0.11	12.22	242.19	ja	1.15	10	23.44	nein	1.07	7.14
35	32	30-40	Gesund	m	172	75	25.3515	NA	NA	0	NA	NA	NA	0.6	9	6.2	<20	<30	<1	NA	NA	63.45	59.14	6.25	39.88	15.19	265.62	ja	3.38	6.7	3.79	0.638704	ja	72.3	90.34	10.89	45.5	250	1.36	0.064	18.33	117.19	ja	1.29	10	164.06	ja	1.27	10
36	33	50-60	Gesund	w	172	75	25.3515	NA	NA	0	14.1	0	0	1.94	8	5.4	<20	<30	<1	NA	NA	49.68	50.05	4.14	56.47	12.4	250	ja	0.47	0.81	1.08	0.428571	ja	51.74	101.42	8.75	57.94	625	1.65	0.044	13.75	195.31	ja	4	15	46.87	ja	1.17	10
38	35	60-70	Gesund	w	160	48.4	18.9062	NA	NA	0	6.5	0	0	1.92	8	5.8	<20	<30	<1	5.5	649	67.75	26.03	2.94	28.17	7.06	171.87	ja	0.55	0.64	1.05	0.378698	ja	75.66	71.29	8.99	49.66	648	2.57	0.006	6.11	148.44	nein	NA	NA	NA	NA	2.42	12.5
39	36	30-40	Gesund	m	NA	NA	NA	NA	NA	0	NA	NA	NA	1.29	8	6.3	42	<20	<1	NA	NA	69.01	77.22	8.88	65.17	18.94	351.56	ja	11.73	10.97	8.79	0.555162	ja	73.7	160.29	19.69	86.4	641	2.24	0.048	27.5	187.5	ja	NA	NA	NA	NA	2.04	12.5
40	39	20-30	Gesund	w	NA	NA	NA	NA	NA	0	NA	NA	NA	1.33	9	6.1	<20	<30	<1	NA	NA	60.91	58.27	5.92	40.9	8.77	179.69	ja	1.18	1.13	1.74	0.393728	ja	NA	NA	NA	NA	NA	NA	NA	NA	NA	NA	NA	NA	NA	NA	2.26	12.5
41	40	50-60	Gesund	m	182	75	22.6422	NA	NA	0	14.1	0	0	1.01	8	5.2	43	55	<1	NA	NA	58.4	51.23	4.99	36.31	10.81	257.8	ja	2.47	1.51	1.56	0.491857	ja	60.1	59.3	5.94	50.9	633	7.64	0.031	11	250	nein	1.62	12	46.87	ja	1.26	10
42	41	20-30	Gesund	w	159	52	20.5688	NA	NA	0	NA	NA	NA	0.96	9	4.4	<20	<30	<1	NA	NA	NA	NA	NA	NA	NA	NA	NA	NA	NA	NA	NA	NA	NA	NA	NA	NA	NA	NA	NA	NA	NA	NA	NA	NA	NA	NA	NA	NA
43	42	60-70	Gesund	w	168	77	27.2817	NA	NA	0	NA	NA	NA	1.79	8	4.5	<20	<30	<1	5.5	NA	71.64	53.35	6.37	28.54	13.85	234.37	ja	3.95	10.43	0.91	0.919753	nein	77.86	51.42	6.67	24.38	195	1.26	0.032	10	132.81	ja	NA	NA	NA	NA	1.91	10
44	43	60-70	Gesund	m	175	75	24.4898	NA	NA	0	NA	NA	NA	1.73	7	4.5	<20	<30	<1	5.5	NA	55.38	33.58	3.1	30.96	8.42	156.25	ja	0.71	0.38	0.55	0.408602	ja	56.89	47.78	4.53	24.61	133	1.14	0.012	9.17	195.31	nein	1.12	10	171.87	nein	1.47	8.33
45	45	40-50	Gesund	w	165	70	25.7117	NA	NA	0	NA	NA	NA	0.4	10	5.6	<20	<30	<1	4.8	237	65.28	37.81	4.11	41.47	9.94	203.12	ja	1.92	0.97	2.31	0.295732	ja	67.5	128.66	14.48	69.13	742	2.79	0.035	12.22	46.87	ja	3.67	20	39.06	ja	1.52	10
46	46	50-60	Gesund	w	174	69	22.7903	NA	NA	0	NA	NA	NA	3.2	7	3.9	<20	<30	<1	5.6	202	72.29	33.18	4	32.24	9.33	171.87	ja	1.4	0.81	3.28	0.198044	nein	72.57	46.05	5.57	26.53	156	1.21	0.034	11	179.69	ja	1.51	15	39.06	ja	1.33	10
47	47	40-50	Gesund	m	179	73	22.7833	NA	NA	0	15.6	0	0	0.71	7	5.8	<20	<30	<1	NA	NA	56.93	34.43	3.27	29.19	7.94	171.87	ja	0.57	1.05	0.83	0.558511	ja	61.46	87.56	8.97	53.8	281	1.33	0.045	15.71	62.5	ja	3.17	20	70.31	ja	1.05	5.56
48	48	30-40	Gesund	w	175	76.8	25.0776	NA	NA	0	9.9	0	0	0.95	6	4.5	109	<30	<1	5	518	61.82	80.09	8.25	72.57	18.29	312.5	0	2.32	9.79	9.42	0.50963	ja	63.62	140.78	14.93	91.94	672	2.21	0.078	22	85.94	NA	NA	NA	NA	NA	1.45	12.5
49	49	50-60	Gesund	w	172	82	27.7177	NA	NA	0	11.5	0	0	1.89	8	5.3	<20	<30	<1	5.7	395	66.54	67.06	7.44	44.93	16.7	296.87	0	6.73	4.63	4.62	0.500541	ja	72.09	81.78	9.83	45.55	273	1.37	0.067	12.22	148.44	NA	NA	NA	NA	NA	1.35	12.5
50	50	50-60	Gesund	w	165	67	24.6097	NA	NA	0	9.2	0	0	2.04	7	4.5	<20	36	<1	5.9	249	64.15	36.94	3.95	30.94	9.17	187.5	0	0.89	0.67	1.59	0.29646	ja	59.13	57.02	5.62	38.55	203	1.23	0.036	12.22	210.94	NA	NA	NA	NA	NA	1.14	5.56
51	51	70-80	Gesund	w	169	76.7	26.8548	NA	NA	0	10.4	0	0	1.77	7	4	132	143	<1	5.6	197	70.05	30.43	3.55	15.31	9.03	164.06	ja	1.31	1.07	0.37	0.743056	ja	66.22	28.82	3.18	27.42	203	1.28	0.016	8.46	117.19	nein	NA	NA	NA	NA	2.37	8.33
52	52	70-80	Gesund	w	NA	NA	NA	NA	NA	0	23.8	0	0	1.21	7	4.4	<20	250	<1	4.8	381	62.39	27.7	2.88	32.5	8.67	156.25	ja	0.51	0.4	0.8	0.333333	ja	65.94	38.68	4.25	32.11	180	1.22	0.023	10	179	nein	NA	NA	NA	n	1.19	5
53	53	40-50	AIT	w	168	62	21.9671	5	1	100	3.4	0	1	0.09	10	4.6	<20	60	<1	4.6	>1500	73.67	45.68	5.61	28.52	11.53	237.37	ja	2.11	5.04	4.9	0.507042	ja	79.73	31.67	4.21	14.1	156	1.26	0.007	10	132.81	nein	1.67	7.5	70.31	ja	1.26	8.33
54	54	40-50	Gesund	w	156	61	25.0657	NA	NA	0	9.3	0	0	1.08	7	5.3	<20	<30	<1	NA	747	74.14	48.63	6.01	36.9	12	265.62	ja	6.67	1.81	5.46	0.248968	nein	77.51	76.84	9.93	41.34	555	2.69	0.064	15.71	250	ja	1.26	5.45	125	ja	1.32	10
55	55	40-50	AIT	w	160	49	19.1406	9	9	75	5.1	1	1	0.44	10	4.9	<20	658	<1	5.8	322	59.52	70.98	7.04	81.38	17.59	335.94	ja	1.8	4.04	4.67	0.463835	ja	65.47	123.13	13.43	76.35	422	1.55	0.089	18.33	85.94	ja	1.51	12	70.31	ja	2	12.5
56	56	20-30	Gesund	w	168	53.1	18.8138	NA	NA	0	8.9	0	0	0.94	12	7	<20	<30	<1	4.6	301	99.9	52	8.67	36.71	11.93	226.56	ja	27.47	18.56	28.37	0.395483	ja	104.23	67.97	11.81	25.03	203	1.39	0.065	13.75	140.62	ja	0	0	0	0	1.92	10
57	57	50-60	AIT	w	165	69	25.3444	5	5	100	5	1	1	2.46	10	4.8	124	>3000	1.1	NA	NA	59.1	36.32	3.58	33.71	9.8	210.94	ja	1.13	1.5	0.79	0.655022	ja	65.6	65.15	7.12	33.82	227	1.27	0.027	13.75	250	nein	1.46	10	93.75	ja	1.04	10
[truncated: 52 more columns]
